# Supplementary material for: In Vitro Infection Dynamics of Wuxiang Virus in Different Cell Lines
Source: Viruses. 2022 Oct 28;14(11):2383. doi: 10.3390/v14112383 (PMC9699334; doi:10.3390/v14112383)
Supplement: Supplementary file 1 [file viruses-14-02383-s001.zip]

Archive with 1 entries (1 files):
- viruses-1933770-supplementary.pdf
